# Supplementary material for: Antioxidant and Anti-Inflammatory Properties of Conceivable Compounds from Glehnia littoralis Leaf Extract on RAW264.7 Cells
Source: Nutrients. 2024 Oct 27;16(21):3656. doi: 10.3390/nu16213656 (PMC11547663; doi:10.3390/nu16213656)
Supplement: Supplementary file 1 [file nutrients-16-03656-s001.zip]

Archive with 1 entries (1 files):
- nutrients-3250037-supplementary.pdf
